# Supplementary material for: From gene banks to farmer’s fields: using genomic selection to identify donors for a breeding program in rice to close the yield gap on smallholder farms
Source: Theor Appl Genet. 2021 Jul 15;134(10):3397–410. doi: 10.1007/s00122-021-03909-9 (PMC8440315; doi:10.1007/s00122-021-03909-9)
Supplement: Supplementary file 7 — Supplementary file7 (XLSX 12 KB) [file 122_2021_3909_MOESM7_ESM.xlsx]

## Sheet: Sheet1
Supplementary Table S2. Phenotypic and genetic correlations between two environments for total panicle weight (TPW), straw weight (STW), and heading date (HD)
Trait	Environment 1	Environment 2	# of observations in environment 1	# of observations in environment 2	# of observations in both environmetns	Phenotypic correlation	Genetic correlation
TPW	Year 1, Anjiro	Year 1, Behenjy	319	235	214	0.158024	0.262554
TPW	Year 1, Anjiro	Year 2, Anjiro	319	459	227	0.226959	0.252462
TPW	Year 1, Anjiro	Year 2, Ankazo	319	492	274	0.101137	0.216811
TPW	Year 1, Behenjy	Year 2, Anjiro	235	459	191	0.187834	0.30404
TPW	Year 1, Behenjy	Year 2, Ankazo	235	492	214	0.308979	0.383554
TPW	Year 2, Anjiro	Year 2, Ankazo	459	492	433	0.298954	0.63808
STW	Year 1, Anjiro	Year 1, Behenjy	318	234	214	0.416045	0.58999
STW	Year 1, Anjiro	Year 2, Anjiro	318	457	224	0.422772	0.606722
STW	Year 1, Anjiro	Year 2, Ankazo	318	512	274	0.204025	0.439026
STW	Year 1, Behenjy	Year 2, Anjiro	234	457	193	0.322435	0.582833
STW	Year 1, Behenjy	Year 2, Ankazo	234	512	215	0.174304	0.503616
STW	Year 2, Anjiro	Year 2, Ankazo	457	512	448	0.42692	0.691613
HD	Year 1, Anjiro	Year 1, Behenjy	325	337	310	0.742687	0.808024
HD	Year 1, Anjiro	Year 2, Anjiro	325	512	268	0.718245	0.755002
HD	Year 1, Anjiro	Year 2, Ankazo	325	521	273	0.640336	0.666356
HD	Year 1, Behenjy	Year 2, Anjiro	337	512	269	0.688735	0.758932
HD	Year 1, Behenjy	Year 2, Ankazo	337	521	274	0.684489	0.753331
HD	Year 2, Anjiro	Year 2, Ankazo	512	521	510	0.924691	0.930945
